# Supplementary material for: Comparative transcriptomics reveals divergence in pathogen response gene families amongst 20 forest tree species
Source: G3 (Bethesda). 2023 Oct 9;13(12):jkad233. doi: 10.1093/g3journal/jkad233 (PMC10700026; doi:10.1093/g3journal/jkad233)
Supplement: jkad233_Supplementary_Data [file jkad233_supplementary_data.zip]

Archive with 2 entries (2 files):
- manuscript_suppl.docx
- Table S2_KaKs_GO_enrichment.xlsx
